# Supplementary material for: Soy Isoflavones Protect Neuronal PC12 Cells against Hypoxic Damage through Nrf2 Activation and Suppression of p38 MAPK and AKT–mTOR Pathways
Source: Antioxidants (Basel). 2022 Oct 16;11(10):2037. doi: 10.3390/antiox11102037 (PMC9598610; doi:10.3390/antiox11102037)
Supplement: Supplementary file 1 [file antioxidants-11-02037-s001.zip]

Archive with 1 entries (1 files):
- antioxidants-1905651-supplementary.pdf
